# Supplementary material for: The Association Between Brominated Flame Retardants Exposure and Liver-Related Biomarkers in US Adults
Source: Toxics. 2024 Nov 26;12(12):852. doi: 10.3390/toxics12120852 (PMC11679693; doi:10.3390/toxics12120852)
Supplement: Supplementary file 1 [file toxics-12-00852-s001.zip]

Archive with 1 entries (1 files):
- toxics-3297038-supplementary.pdf
